# Supplementary material for: Combined Immune Checkpoint Blockade and Helixor® Therapy in Oncology: Real-World Tolerability and Subgroup Survival (ESMO GROW)
Source: Int J Mol Sci. 2025 Apr 12;26(8):3669. doi: 10.3390/ijms26083669 (PMC12027740; doi:10.3390/ijms26083669)
Supplement: Supplementary file 1 [file ijms-26-03669-s001.zip]

Archive with 1 entries (1 files):
- ijms-3491663-supplementary.pdf
